# Supplementary material for: How Bank Vole-PUUV Interactions Influence the Eco-Evolutionary Processes Driving Nephropathia Epidemica Epidemiology—An Experimental and Genomic Approach
Source: Pathogens. 2020 Sep 25;9(10):789. doi: 10.3390/pathogens9100789 (PMC7599775; doi:10.3390/pathogens9100789)
Supplement: Supplementary file 1 [file pathogens-09-00789-s001.zip]

Archive with 7 entries (7 files):
- Supplementary table S1.docx
- Supplementary table S2.docx
- Supplementary table S3.docx
- Supplementary table S4.docx
- Supplementary table S5.docx
- Supplementary table S6.docx
- Supplementary table S7.docx
